# Supplementary material for: Far-Field and Non-Intrusive Optical Mapping of Nanoscale Structures
Source: Nanomaterials (Basel). 2022 Jul 1;12(13):2274. doi: 10.3390/nano12132274 (PMC9268055; doi:10.3390/nano12132274)
Supplement: Supplementary file 1 [file nanomaterials-12-02274-s001.zip]

Archive with 1 entries (1 files):
- nanomaterials-1795086-supplementary.pdf
